# Supplementary material for: ZBP1 and TRIF trigger lethal necroptosis in mice lacking caspase-8 and TNFR1
Source: Cell Death Differ. 2024 Mar 28;31(5):672–82. doi: 10.1038/s41418-024-01286-6 (PMC11093969; doi:10.1038/s41418-024-01286-6)
Supplement: Supplementary file 3 — Table S1 [file 41418_2024_1286_MOESM3_ESM.xlsx]

## Sheet: Sheet1
Table S1. Immunohistochemistry and in situ hybridization labeling patterns in mouse tissues.
Tissue	RIPK1		RIPK3		MLKL		ZBP1
	Specific Labeling	Non-Specific Labeling	Specific Labeling	Non-Specific Labeling	Specific Labeling	Non-Specific Labeling	Specific Labeling	Non-Specific Labeling
Heart	Weak endothelial cell and immune cell labeling.	N/A	N/A	Extensive cross-reactivity with striated muscle.	Weak labeling. Endothelial labeling is discernable, but other labeling is more challenging to identify cell type specificity.	N/A	Labeling of interstitial cells.	N/A
Lung	Labeling of alveolar macrophages, bronchiolar epithelium, and endothelium.	N/A	Labeling of immune cells including alveolar macrophages, interstitial macrophages, and perivascular immune cell aggregates. Rare apical labeling associated with bronchiolar epithelium. Endothelial cell labeling.	Granulocytes and striated muscles around pulmonary veins.	Weak labeling of bronchioles, alveoli, and endothelium.	N/A	Labeling of individual cells in alveolar septa and interstitial immune cells. Some samples have segmental bronchiolar epithelial labeling.	N/A
Liver	Labeling of Kupffer cells, gall bladder epithelium. Variable labeling of bile ducts and endothelium.	N/A	Kupffer cells, immune cells, endothelium. Variable bile ducts, gall bladder epithelium.	Granulocyte cross-reactivity.	Labeling in Kupffer cells and variably in hepatocytes. Labeling in gall bladder epithelium and variably in bile ducts.	N/A	Kupffer cell labeling. Occasional, weak bile duct labeling. Multifocal aggregates of hepatocytes with increased labeling.	N/A
Kidney	Glomerular labeling. Urothelial labeling.	N/A	Labeling in glomeruli, interstitial capillaries, interstitial mononuclear cells (presumably macrophages), rare tubules, and urothelium.	Rare granulocytes.	Labeling in glomeruli, interstitium, and urothelium.	N/A	Labeling of scattered interstitial cells. Occasional tubular and/or urothelial labeling.	N/A
Spleen	Strongest labeling in red pulp and periarteriolar lymphoid sheaths. Weak labeling in follicles, which is weakest in germinal centers.	N/A	Diffuse labeling of the red and white pulp with strongest labeling in germinal centers.	Granulocytes in the red pulp.	Labeling in red pulp > white pulp.	N/A	Diffuse labeling, but greater in red pulp and periarteriolar lymphoid sheaths.	N/A
Brain	Labeling of endothelial cells and meninges. Weak labeling of choroid plexus.	N/A	Endothelial labeling in choroid plexus and meninges. Rare immune cell labeling.	Neuronal dendrites have weak cross-reactivity.	Labeling in meninges and choroid plexus. Granular cell layer of the cerebellum. Rare labeling in neuroparenchyma.	N/A	Rare individual cell labeling in the meninges, choroid plexus, and the neuroparenchyma. Occasional vascular labeling.	N/A
Eye	Weak labeling of corneal epithelium, endothelium, keratocytes, and conjunctiva	N/A	Cornea epithelium, endothelium, and keratocytes. Conjunctiva and endothelial labeling.	Skeletal muscle.	Labeling in corneal epithelium > corneal endothelium. Labeling in outer nuclear layer of retina and conjunctiva.	N/A	Conjunctival epithelial and stromal cell labeling. Scleral stromal labeling.	N/A
Trachea	Weak epithelial labeling. Chondrocyte labeling.	N/A	Chondrocyte and immune cell labeling.	Background in submucosal gland.	Rare epithelial labeling.	N/A	Weak, multifocal to segmental epithelial labeling.	N/A
Thyroid	Weak epithelial labeling. Strong parathyroid labeling (1 sample).	N/A	Parathyroid labeling.	N/A	Rare epithelial labeling.	N/A	Interstitial cell labeling.	N/A
Stomach	Labeling of glandular mucosa except parietal cells. Labeling of basal layer of squamous epithelium. Endothelial labeling.	N/A	Labeling in mucus neck cells, endothelium, and basal squamous epithelium.	N/A	Labeling in mucus neck cells and basal squamous epithelium.	N/A	Labeling of interstitial cells in the mucosa. Focal labeling of mucus neck cells in 1 sample.	N/A
Small intestine	Epithelial, endothelial, and immune cell labeling.	N/A	Strong labeling of the epithelium, immune cells (propria), and endothelium.	Granulocytes.	Labeling in epithelium and lamina propria.	N/A	Strong labeling in villi and in base of crypts with loss of labeling in upper crypt. Immune cell and endothelial labeling.	N/A
Large intestine	Epithelial, endothelial, and immune cell labeling.	N/A	Epithelial, endothelial, and lymphoid labeling.	N/A	Labeling in epithelium.	N/A	Heterogeneous superificial epithelial labeling. Immune cell labeling.	N/A
Pancreas	Weak diffuse labeling of acinar and islet cells. Labeling of endothelium and ducts.	N/A	Endothelial and immune cell labeling. Weak labeling of ducts	N/A	Rare labeling. When present, primarily in endothelium/ stroma. Rare labeling in acini, islets, and ducts.	N/A	Labeling of scattered interstitial cells.	N/A
Thymus	Moderate to strong medullary labeling. Labeling of subsets of cortical cells (outermost cortex has strongest labeling).	N/A	Diffuse labeling in the cortex and medulla.	N/A	Weak to moderate labeling in the cortex and medulla.	N/A	Strong medullary labeling and labeling of scattered cortical cells.	N/A
Axillary Lymph Node	Strongest labeling in the medulla and paracortex. Distinct labeling associated with high endothelial venules. Weaker follicular labeling with particularly weak labeling in germinal centers.	N/A	Strongest labeling in germinal centers > medulla > paracortex > lymphoid follicles.	Granulocytes.	Strongest labeling in the medulla > cortex (increased in association w/ high endothelial venules) > follicles.	N/A	Strong labeling in the paracortex and medulla. Scattered labeling in follicles.	N/A
Mesenteric Lymph Node	Strongest labeling in the medulla and paracortex. Distinct labeling associated with high endothelial venules. Weaker follicular labeling with particularly weak labeling in germinal centers.	N/A	Strongest labeling in germinal centers > medulla > paracortex > lymphoid follicles.	Granulocytes.	Strongest labeling in the medulla > cortex (increased in association w/ high endothelial venules) > follicles.	N/A	Strong labeling in the paracortex and medulla. Scattered labeling in follicles.	N/A
Epididymis	Epithelial labeling with increased labeling in the tail. Loss of labeling in the ductus deferens.	N/A	Variable epithelial labeling, most pronounced in the mid-epididymis. Variable epithelial labeling and smooth muscle labeling in the vas deferens. Stromal endothelial, and immune cell labeling.	Cilia.	Epidthelial and stromal labeling. Greater labeling in the head.	N/A	Interstitial cell labeling. Occasional weak epithelial labeling	N/A
Testis	Labeling of interstitial cells. Tubular labeling associated with degenerate tubules.	N/A	Labeling is primarily in basal cells in seminiferous tubules (presumed germ cells). Weak labeling of rare cells in interstitium and endothelial cells. Increased labeling in areas of tubular degeneration	Cross-reactivity with more mature sperm/ spermatagonia.	Primarily labeling in interstitium. Occasional labeling in seminferous tubules.	N/A	Interstitial cell labeling.	N/A
Ovary	Diffuse labeling of granulosa, thecal, and luteal cells. Labeling of oviduct epithelium.	N/A	Heterogeneous labeling of thecal, luteal, and granulosa cells with strong endothelial labeling.	N/A	Diffuse labeling, most prominent in graulosa and interstitial cells.	N/A	Individual interstitial cell labeling. Endothelial cell labeling. Segmental oviduct labeling.	N/A
Uterus	Moderate epithelial labeling and labeling of endometrial stroma. Vascular labeling. Variable, weak myometrial labeling.	N/A	Strong epithelial labeling, moderate endometrial stromal labeling, and variable labeling in the myometrium. Strong endothelial labeling. Strong labeling of the basal layer of cervical squamous epithelium.	Labeling of cilia.	Epithelial labeling is strongest, but labeling in the endometrial stroma and myometrium.	N/A	Extensive endometrial epithelial and stromal labeling, including vascular labeling.	N/A
Tongue	Basal labeling of squamous epithelium, endothelial cells, immune cells. Weak labeling of sublingual glands.	N/A	Basal epithelium and endothelium labeling.	Skeletal muscle.	Basal epithelium and stroma (likely endothelial) labeling. Rare signal in nerves.	N/A	Segmental epithelial labeling that appears to be associated with salivary ducts and taste buds (circumvallate papillae) and towards the ventrolateral aspect of the tongue. Labeling of stromal cells, particular in regions of epithelial labeling.	N/A
Salivary Gland	Labeling of ducts.	N/A	Endothelial and stromal mononuclear cell labeling. Rare segmental labeling of ducts.	Background in some glands.	Labeling is primarily in the interstitium of the submandibular and sublingual glands. Occasional duct labeling. Parotid gland has low level of diffuse labeling.	N/A	Interstitial cell labeling with focal to segmental duct labeling.	N/A
Adrenal Gland	Distinct interstitial labeling.	N/A	Interstitial endothelial and mononuclear cell labeling.	N/A	Labeling is primarily noted throughout the cortex.	N/A	Labeling of scattered interstitial cells. Labeling of subcapsular cell aggregate in 1 sample.	N/A
Urinary Bladder	Weak urothelial and endothelial labeling.	N/A	Weak urothelial labeling. Strong endothelial labeling.	N/A	Urothelial and endothelial labeling.	N/A	Endothelial and submucosal immune cell labeling.	N/A
Skin	Labeling of epidermis, adnexa, and scattered dermal cells. Endothelial and immune cell labeling.	N/A	Weak epidermal and variable follicular labeling. Labeling of scattered dermal cells. Suspected increased labeling associated with inflammation.	Cross-reactivity with stratum corneum.	Rare labeling in the epidermis, adnexa (follicles), and dermis.	N/A	Labeling of a subpopulation of dermal cells. One sample has follicular labeling.	N/A
N/A, not applicable
